# Supplementary material for: Comparative Metabolome and Transcriptome Analyses Reveal Molecular Mechanisms Involved in the Responses of Two Carex rigescens Varieties to Salt Stress
Source: Plants (Basel). 2024 Oct 25;13(21):2984. doi: 10.3390/plants13212984 (PMC11548242; doi:10.3390/plants13212984)
Supplement: Supplementary file 1 [file plants-13-02984-s001.zip]

Archive with 4 entries (3 files):
- plants-3194334-supplementary/
- plants-3194334-supplementary/Table S1.xlsx
- plants-3194334-supplementary/Table S2.pdf
- plants-3194334-supplementary/Table S3.xlsx
