# Supplementary material for: Comparative Metabolome and Transcriptome Analyses Reveal Molecular Mechanisms Involved in the Responses of Two Carex rigescens Varieties to Salt Stress
Source: Plants (Basel). 2024 Oct 25;13(21):2984. doi: 10.3390/plants13212984 (PMC11548242; doi:10.3390/plants13212984)
Supplement: Supplementary file 1 [file plants-13-02984-s001.zip › plants-3194334-supplementary/Table S1.xlsx]

## Sheet: Lvping NO.1
Metabolites	p value	FC	NO.1_R5-1	NO.1_R5-2	NO.1_R5-3	NO.1_R5-4	NO.1_R5-5	NO.1_R5-6	NO.1_R0-1	NO.1_R0-2	NO.1_R0-3	NO.1_R0-4	NO.1_R0-5	NO.1_R0-6
iminodiacetic acid	0.00384693	0	0	0	0	0	0	0	0.948318	1.20672	0.326599	0.413688	0.295284	1.50829
N-Carbamylglutamate	0.0118179	0	0	0	0	0	0	0	0	5.27641	3.71379	4.79634	5.47566	0
alpha-Ecdysone	0.0155127	0	0	0	0	0	0	0	2.20239	2.32239	0	1.89416	3.49118	0
2-Methoxyestrone	0.0203293	0	0	0	0	0	0	0	3.31856	0	5.27518	2.33497	0	2.80744
galactose	0.0328188	0	0	0	0	0	0	0	0.0675359	0.0794937	0	0	0.0842342	0.0136938
citrulline	0.0393799	0	0	0	0	0	0	0	2.01568	0.859952	1.06382	0.484308	0	0
glucose-6-phosphate	0.0482619	0	0	0	0	0	0	0	0.518231	0.587642	0.49203	2.10652	0.333916	0
raffinose	0.0223611	0.0075799	0	0	4.39268e-05	0	0	0.000219634	0.00581448	0.0086158	0	0	0.00679426	0.0135465
N-epsilon-Acetyl-L-lysine	0.0327584	0.0165957	0	0	0.0496856	0	0.248428	0	8.11395	4.87828	1.59615	1.2229	1.35094	0.801055
2-methylfumarate	0.0206687	0.0618247	0	0	0.0194613	0.0973065	0	0	0.469839	0.777958	0.217191	0.166063	0.142611	0.115029
4-Hydroxycyclohexanecarboxylic acid	0.000132173	0.092391	0	0	0.00875176	0	0.0437588	0	0.13218	0.109249	0.122426	0.0624644	0.0774269	0.0646047
4-Hydroxymandelonitrile	0.0265013	0.10484	0	0.233254	0.291867	0.339685	0.52293	0.363465	2.0362	2.35298	2.35788	7.1124	2.84408	0
4-Hydroxybenzyl cyanide	0.00703834	0.112013	0.516965	0	0.201564	0.490857	0	0	1.64883	2.60207	0	1.39486	1.82103	3.33008
Threonic acid	0.000619855	0.15033	2.27052	3.47569	2.7836	3.72175	3.20423	1.24584	29.0053	23.1109	7.97687	10.9969	20.8686	19.1413
N-Acetyl-N-formyl-5-methoxykynurenamine	0.0196745	0.153547	0.54511	0.452011	0.537867	0.54576	0.559117	0.587339	2.72758	4.58406	0.541009	0.612401	6.2772	6.2754
22-Ketocholesterol	0.0252069	0.165334	6.42764	0.194162	1.95849	1.65481	1.13347	0.382386	4.18401	5.70981	3.92794	11.7953	23.7448	21.7121
glutamine	0.000335836	0.165488	77.33	38.7191	51.3798	41.9792	41.7192	57.1513	296.417	300.558	452.099	442.946	165.185	205.639
glutaraldehyde	0.0130064	0.169796	0	0	0.0860132	0.222063	0.208003	0	0.75551	0.67152	0.453894	0.86992	0.288557	0
3,4-dihydroxycinnamic acid	0.0167454	0.17338	0	0	0.1291	0	0	0.645499	1.33652	1.00254	0.930675	0	0.617305	0.580594
Dihydroxyacetone	0.00779771	0.206676	0	0.22379	0.150079	0.255968	0.270634	0	0.774033	1.02603	0	0.528447	0.966516	1.06189
5-Aminoimidazole-4-carboxamide	0.0235512	0.226816	0	0	0.0364228	0	0.182114	0	0.239869	0.237143	0	0.154225	0.152444	0.179816
Orotic acid	0.030445	0.234579	0	0	0.0679091	0.339545	0	0	0.277983	0	0.257631	0.491097	0.408562	0.301692
L-homoserine	0.000443829	0.236647	0.958215	0.886931	0.797842	0.710635	0.746497	0.68693	2.42437	2.80656	4.30941	5.43551	2.74115	2.5117
N-2-Fluorenylacetamide	0.00697007	0.263058	0	0	0.191012	0.561616	0	0.393444	0.627228	0.680227	0.750657	1.31092	0.510017	0.477672
10-Hydroxydecanoic acid	9.84577e-06	0.292812	0	0.0493445	0.0562592	0.0555521	0.0955649	0.0808347	0.236579	0.186774	0.184555	0.200267	0.176366	0.168263
5,6-dihydrouracil	0.000290702	0.318385	0.0213226	0.0692013	0.0390828	0.0396676	0.0472632	0.0179591	0.183118	0.118358	0.12739	0.120319	0.0964871	0.090847
Methyl-beta-D-galactopyranoside	0.00176042	0.34746	7.62947	35.8072	17.1054	19.8355	1.36992	20.8851	48.6559	31.4444	35.3639	56.1826	70.5171	53.2159
4-Hydroxymandelic acid	0.00464371	0.356015	0	0.180314	0.0842251	0.127612	0	0.113199	0.359742	0.275857	0.247229	0.178103	0.177453	0.18108
shikimic acid	0.000135432	0.358782	43.6875	45.7344	37.8891	39.7594	32.7246	27.5394	121.216	121.387	60.4429	84.3937	126.132	120.057
2-Monopalmitin	0.00475978	0.40646	0.0976897	0.0302021	0.0505363	0.0272452	0.0761428	0.0214019	0.135763	0.125813	0.0874962	0.0816981	0.191692	0.123536
fructose-6-phosphate	0.00942246	0.447368	2.91001	2.63355	2.57939	2.18615	2.58318	2.58404	8.26866	3.44483	5.18442	8.90915	5.76486	3.02226
azelaic acid	5.02921e-06	0.464154	1.39241	1.374	1.47635	1.45953	1.83689	1.3189	3.62298	3.33227	2.37593	3.08036	3.45113	3.22165
quinic acid	0.00881207	0.467044	61.2509	65.7936	61.163	63.2112	62.57	52.9893	113.694	161.202	56.9581	89.1556	176.381	188.356
uracil	0.0466978	0.513689	7.59698	7.69674	6.16887	6.11054	4.48285	4.95724	7.94766	9.47345	20.6869	19.035	8.19539	6.71535
1,3-diaminopropane	0.0019699	0.525836	9.40776	7.96102	9.69024	8.90068	10.8076	11.3742	21.2526	21.6364	10.3456	14.5141	23.4489	19.3719
glutamic acid	0.00263805	0.578065	18.4841	22.1469	20.6745	23.6884	21.8195	17.2335	44.8452	41.6163	21.4417	28.1763	39.5654	38.9451
caffeic acid	0.00210528	0.618156	16.7121	16.1488	17.9772	17.0087	23.5749	16.4412	34.7037	25.9024	19.7484	26.5884	34.0764	33.4721
Levoglucosan	0.0296638	0.628868	280.042	187.108	183.113	64.6576	297.017	86.7417	239.956	280.342	287.726	259.491	326.123	353.437
4-nitrophenol	0.00173114	0.651378	0.159339	0.259666	0.180232	0.172946	0.115653	0.193553	0.240998	0.303574	0.315235	0.272678	0.281022	0.24665
4-aminobutyric acid	0.00267045	0.665321	291.76	258.606	280.066	270.539	282.854	296.573	559.776	442.334	325.947	461.944	388.531	347.162
2-Hydroxybiphenyl	0.0076028	0.670944	0.104016	0.0867889	0.0913413	0.102714	0.0791467	0.0840407	0.165891	0.138024	0.180549	0.113225	0.101995	0.117147
hydrocinnamic acid	0.00930308	0.687408	0.129626	0.14659	0.122763	0.112687	0.0886935	0.136217	0.144919	0.185231	0.240119	0.168735	0.137625	0.194897
Ethanolamine	0.0026132	0.704836	208.029	177.508	182.644	163.679	183.934	180.074	291.278	274.201	179.459	234.449	297.883	277.512
cycloleucine	0.00259275	0.73183	9.61798	9.48662	7.86631	6.99761	6.03397	7.19539	9.72199	9.56957	12.4414	11.0696	10.716	10.9745
adenine	0.017711	0.7684	28.7398	29.7222	30.161	32.8014	35.1519	24.3899	42.7345	39.315	25.4004	42.6032	41.7939	43.6632
trehalose-6-phosphate	0.0345933	0.796514	1.25669	1.00607	1.28653	1.172	1.38227	1.61564	1.81854	1.90101	1.26804	1.72258	1.33869	1.64238
putrescine	0.00585593	1.20571	25.1782	21.1066	22.1951	20.6018	22.8318	21.2573	19.2376	19.775	14.8292	17.7087	20.7642	18.1356
proline	0.0480411	1.255	69.003	62.7169	70.8486	82.3962	73.7827	66.3441	54.5918	61.8448	33.8334	48.0115	70.1225	70.3139
Cumic Acid	0.0275164	1.27846	2.03572	2.71777	2.17676	2.36742	1.93343	1.82945	1.88031	1.80108	2.16668	1.58217	1.28581	1.4998
serine	0.0245336	1.29624	690.993	662.867	716.164	700.727	715.556	810.676	439.353	607.892	372.598	478.559	711.283	705.264
glycerol	0.0018935	1.30083	395.353	417.759	388.011	419.728	370.765	336.45	339.238	310.782	249.223	241.193	329.612	319.63
phenylalanine	0.000540103	1.31369	44.4181	37.2521	37.9754	35.2964	37.1591	35.7514	31.4134	29.712	23.6905	27.1563	30.9458	30.5271
fumaric acid	0.0376365	1.34568	30.6622	32.1954	29.0758	30.0031	30.3414	22.177	33.7219	24.8183	15.1926	17.6216	17.8751	20.4114
Digalacturonic acid	0.00269556	1.34966	54.9036	58.2544	63.5121	65.7707	71.1783	67.4535	58.6158	49.0961	34.0791	51.0174	46.3505	43.1885
5-Methoxytryptamine	0.0257626	1.3634	41.8437	47.4584	37.2945	33.4042	27.2315	36.5344	30.6525	26.723	37.7883	20.2962	22.9403	25.724
Maleamate	0.0336173	1.37634	1.58696	1.87191	1.48725	1.46355	1.04931	1.46451	1.1448	1.10688	1.62378	0.851496	0.747568	1.00896
4-hydroxy-3-methoxybenzoic acid;	0.000509864	1.45231	0.91745	1.08559	1.05925	1.01078	1.01887	1.26356	0.846088	0.835436	0.538947	0.700372	0.716482	0.738804
urea	0.0181469	1.46661	23.4006	26.9578	28.2039	33.8083	33.9223	22.9304	29.443	19.0506	10.8025	19.2338	20.7145	16.1392
naphthalene	0.0169633	1.48438	0.928107	0.857483	1.14238	1.24255	1.60495	1.07883	0.746972	0.642168	0.530794	0.999446	0.936824	0.761404
Gallic acid	0.00253302	1.49438	1.85526	1.80612	1.84607	1.70868	1.88608	1.97419	1.56908	1.16196	1.76972	0.789377	1.05908	1.06281
lactic acid	0.0102047	1.51675	10.2845	10.5267	10.3225	8.15524	14.1909	8.45496	6.73657	7.36371	9.75836	5.26467	5.21813	6.49231
valine	3.08114e-05	1.52449	229.681	212.174	201.561	188.777	188.592	188.581	124.909	139.726	106.267	124.305	149.849	148.238
O-acetylserine	0.0380018	1.55788	0.282113	0.222484	0.280119	0.310993	0.307839	0.277164	0.292061	0	0.199066	0.226294	0.194053	0.167371
Glucoheptonic acid	0.0015254	1.60699	118.938	138.884	113.021	108.371	85.9222	112.991	89.1836	74.9917	89.2466	65.738	49.8497	52.9751
beta-Mannosylglycerate	0.00330456	1.60756	325.731	205.099	253.886	245.25	313.277	180.072	180.144	163.268	183.772	133.585	141.448	145.375
oxalic acid	0.00130276	1.62566	223.878	235.455	227.185	214.221	220.832	241.54	118.373	132.561	72.4586	165.933	214.077	135.094
6-Hydroxynicotinic acid	0.000391467	1.65785	4.77175	4.97205	4.54184	4.4744	4.7017	3.78929	2.69665	2.82243	1.72396	2.47932	4.01857	2.69659
3-Aminoisobutyric acid	0.00072668	1.66395	32.5954	36.7194	32.2063	30.9375	29.1966	31.5825	24.8042	19.915	23.8349	8.27259	21.9588	17.3468
Pipecolinic acid	0.000483764	1.69966	3.15243	3.57732	3.40571	3.6288	3.48678	3.18323	1.43987	2.05456	1.27263	1.7258	2.7314	2.79828
Isoleucine	8.66481e-05	1.71474	115.47	94.6285	97.002	93.3953	93.8918	87.6237	59.1749	62.2309	37.1913	45.7987	67.2021	67.8181
tryptophan	0.000422426	1.75651	16.8107	13.9352	14.1303	10.6333	14.121	15.1513	9.72129	9.25355	4.82158	6.35449	8.16613	9.9502
Sedoheptulose	0.0038972	1.82436	929.066	735.472	943.589	910.105	897.5	1245.8	455.799	663.377	435.964	415.515	244.947	887.696
threonine	4.8801e-06	1.87068	142.505	133.105	124.422	124.384	115.648	106.469	63.1074	69.7413	50.4174	64.0011	79.3056	72.4985
Aminomalonic acid	1.24784e-05	1.88861	0.622606	0.838332	0.712301	0.730522	0.701845	0.668199	0.39076	0.412453	0.330709	0.251322	0.440368	0.437324
methionine	1.03198e-06	1.92167	38.6947	33.3013	33.6187	33.5447	31.495	31.0578	19.4626	19.1977	12.6986	16.3011	18.9536	18.3535
maltotriose	0.0449761	2.12938	15.0195	5.93801	13.1128	17.9539	17.0973	9.55518	13.6145	0	5.13455	5.9606	0	12.2386
Sophorose	1.87765e-05	2.39551	0.53434	0.487728	0.546001	0.442942	0.661444	0.603552	0.223663	0.176383	0.133862	0.287743	0.310677	0.235236
O-Phosphoserine	0.000195123	2.50741	7.37989	10.762	9.3412	9.87706	9.27699	9.41002	4.43936	2.96523	0	5.37353	5.99157	3.58289
norvaline	0.0109822	2.51742	6.763	5.35438	6.49566	6.79052	9.55383	4.01659	2.49674	2.02663	0	0	5.36412	5.59423
lactulose	4.08031e-05	2.58104	4.59448	4.91263	4.25252	5.06831	3.81273	2.87445	1.35444	1.74585	1.03553	1.50859	2.12774	2.11346
uric acid	0.0201571	2.61677	0.107935	0.435978	0.450689	0.703879	0.684502	0.321153	0.16604	0.186731	0	0.135021	0.292398	0.253198
creatine degr	3.11565e-06	2.65694	26.2693	21.0597	22.0317	23.0045	21.9047	17.9203	9.80949	5.52772	8.41983	11.5639	8.93389	5.49803
2-Amino-1-phenylethanol	0.00212816	2.68041	0.765078	0.787737	1.01741	1.07229	1.39185	1.07011	0.472015	0.4971	0	0.672079	0	0.636247
alpha-ketoisocaproic acid	0.000756246	2.72271	0.105229	0.103901	0.11043	0.111562	0.13656	0.0948987	0.061416	0.045203	0	0	0.0597969	0.0769378
gly-pro	0.031816	2.86535	3.25159	3.40996	2.43733	2.90038	0	2.62474	1.72593	0	1.75755	0	1.62026	0
gluconic acid	6.82515e-10	2.94051	79.7309	76.6887	74.6869	70.5048	77.7969	68.7134	22.1603	23.3063	23.059	30.2864	28.1715	25.4124
ferulic acid	0.000227084	2.97939	8.79017	9.00549	7.04334	5.31725	6.18035	5.92346	1.79902	3.00181	1.04441	0.768544	3.79416	3.77619
adenosine	0.0171709	2.98028	0.409298	0.681979	0.658448	0.973349	0.851061	0.376553	0	0	0.173692	0.691177	0.460741	0
lysine	0.00945019	3.15741	45.5322	35.0498	26.0238	25.5617	15.7708	8.20453	11.3026	10.3541	6.17002	10.7229	5.65167	5.2515
Threitol	1.33872e-05	3.18946	35.4013	53.3205	45.5172	49.4049	46.6714	42.7881	24.5751	12.8602	9.2043	3.22598	16.8135	18.9478
Cysteinylglycine	0.0233488	3.31384	0	0.625148	0.638161	0.724967	1.02812	0.812577	0	0	0.293971	0.409791	0.451687	0
noradrenaline	0.00239861	3.35864	6.23386	14.4532	11.7438	18.916	12.7146	6.40143	4.66297	3.16787	1.32576	3.55575	4.087	4.18027
Loganin	0.0227194	3.39025	0.0297778	0.00388172	0.0205381	0.0141873	0.03621	0.0186338	0	0.0120891	0.000777701	0.0144788	0	0.00900233
D-erythro-sphingosine	2.3325e-07	3.89779	13.0029	17.1697	15.3848	15.1298	17.7187	13.9031	3.80019	3.06221	6.66228	3.36228	3.78038	3.01507
N-methylaniline	2.16391e-06	3.99128	0.806524	0.734036	0.669931	0.584564	0.550127	0.674403	0	0.221918	0.234431	0.18469	0.172901	0.193154
D-galacturonic acid	0.0178011	4.20611	0	5.7942	4.34478	8.39146	4.09245	3.44581	0.621818	1.15747	0	0.673804	1.76878	1.97594
4-hydroxycinnamic acid	0.00161238	4.76751	0.819788	2.00725	1.55626	2.37586	1.81969	0.758691	0.563699	0.458491	0.351274	0.585114	0	0
trehalose	0.000533569	5.19737	224.834	235.837	170.334	200.051	111.538	79.4106	68.6099	56.1393	10.6144	23.8105	19.1952	18.2694
Quinoline-4-carboxylic acid	0.0272062	5.35184	0.0388232	0.111456	0.0635448	0.0824416	0	0.0850034	0	0.0712407	0	0	0	0
Acetol	5.73018e-05	5.55823	2.07887	2.34486	2.67904	3.724	2.88036	2.36709	0	0	0	0.617649	1.16832	1.106
alpha-ketoglutaric acid	1.92487e-05	6.33552	0.723778	0.76413	0.689164	0.71199	0.715244	0.530678	0.378987	0.00728551	0	0	0	0.266395
Pyruvic acid	1.1571e-07	6.3478	3.45638	4.09886	3.54048	3.49374	3.97173	2.68169	0.951408	0.502001	0.335205	0.314193	0.666951	0.576733
mucic acid	0.00430455	8.88668	32.1564	35.3166	37.1853	58.58	0	59.8733	1.75537	5.76329	4.45989	5.54438	7.58335	0
fructose	5.27313e-08	9.47642	4.15427	5.17089	5.23615	5.87096	4.72628	6.25832	0.949366	0.390754	0.774397	0.403515	0.425585	0.371651
Diglycerol	0.0347511	9.67045	0	0.896127	0.616615	1.39097	0.79598	0	0	0	0	0.288569	0.0940081	0
5-Methoxyindole-3-acetic acid	0.0128248	10.1015	0.210655	2.24633	2.02238	4.34287	2.49649	0.815556	0	0	0	0.698093	0	0.503138
D-Talose	6.33731e-06	10.434	61.3207	103.567	100.371	126.24	127.277	83.4523	20.2705	8.1564	6.75384	5.97115	8.11252	8.4535
phytosphingosine	0.0027668	20.3993	0	12.0882	9.26702	16.525	9.42241	8.29943	0	0	0	0	1.35424	1.37145
Lactobionic Acid	0.00549087	55.1628	0	96.331	150.851	127.821	248.22	281.881	0	0	3.15224	6.03474	7.2209	0
D-Arabitol	0.0013592	66.293	27.2892	26.2104	26.5384	36.5864	42.6063	0	0.608326	0.152574	0.497718	0.456876	0.396897	0.28953
Carbazole	2.11706e-06	/	0.272927	0.150954	0.18539	0.192322	0.167189	0.143557	0	0	0	0	0	0
palatinitol	0.000768119	/	8.18851	8.93517	6.27865	7.68074	0	6.58882	0	0	0	0	0	0
2,3-Dimethylsuccinic acid	0.0146982	/	0	0	0.0661521	0.113804	0.125014	0.0919423	0	0	0	0	0	0
indole-3-acetamide	0.0199819	/	0	0.207178	0.0903951	0.117339	0	0.127458	0	0	0	0	0	0

## Sheet: Lvping NO.2
Metabolites	p value	FC	NO.2_R5-1	NO.2_R5-2	NO.2_R5-3	NO.2_R5-4	NO.2_R5-5	NO.2_R5-6	NO.2_R0-1	NO.2_R0-2	NO.2_R0-3	NO.2_R0-4	NO.2_R0-5	NO.2_R0-6
alpha-Ecdysone	5.57394e-10	0	0	0	0	0	0	0	1.09419	1.05639	1.19997	1.23451	0.999619	0.931895
10-Hydroxydecanoic acid	6.60541e-08	0	0	0	0	0	0	0	0.140004	0.141791	0.150224	0.153466	0.213717	0.178403
O-Phosphorylethanolamine	5.28823e-06	0	0	0	0	0	0	0	0.803719	0.662219	0.971802	0.624999	0.50519	0.471995
beta-Glycerophosphoric acid	1.00683e-05	0	0	0	0	0	0	0	0.645116	0.961238	1.51654	1.64918	1.28203	1.34079
N-2-Fluorenylacetamide	0.000564403	0	0	0	0	0	0	0	0.777239	0.701729	0.68198	0.754152	0.723529	0
5-Aminoimidazole-4-carboxamide	0.000821897	0	0	0	0	0	0	0	0.23209	0.273036	0.263269	0.280694	0.183783	0
2-hydroxybutanoic acid	0.0061744	0	0	0	0	0	0	0	0	1.05253	1.6369	1.2733	0.607214	0.464043
1-Hydroxy-2-naphthoic acid	0.00501597	0.0431974	0	0	0	0	0	1.42036	1.20565	7.26166	9.7668	7.7434	5.63319	1.26998
(+-)-Dihydrocarveol	1.21841e-05	0.0541715	0	0.0141273	0	0	0	0	0.056011	0.0473907	0.0248534	0.0424954	0.0377003	0.0523376
22-Ketocholesterol	5.09334e-07	0.0587191	0.380067	0.234979	0.342127	0.295375	0.294152	0.500156	6.44048	6.50686	7.02717	6.07527	4.94558	3.86306
D-(glycerol 1-phosphate)	1.21252e-06	0.120183	0	0	0	6.44599	5.92046	6.38882	27.3372	26.6318	29.9648	30.1112	22.5227	19.4877
3-hydroxybenzyl alcohol	9.74806e-05	0.147025	0	0.341615	0.366672	0.359162	0.323142	0.365977	2.66028	2.55427	2.2176	2.11428	1.05288	1.34813
N-methyltryptophan	0.000387754	0.150151	0.84169	0.642504	0.828859	0.786358	0.749593	7.27167	4.87194	12.3199	15.5155	14.6182	10.8619	15.8758
N-Acetyl-N-formyl-5-methoxykynurenamine	0.0079006	0.152893	0.240761	0.271138	0.233966	0.262016	0.251888	0.260886	1.229	1.40483	0.698251	0.764394	2.58818	3.26124
glucose-6-phosphate	0.00306444	0.154397	0.19418	0	0	0.158458	0.123665	0.154144	0.78304	0.809796	0.870096	0	0.630173	0.990191
6-methylprevitamin D	0.000150476	0.180676	0.115517	0	0.12206	0	0.0808416	0.0780204	0.319878	0.429175	0.565256	0.309062	0.26848	0.302346
palatinitol	8.08688e-05	0.198144	0	3.60691	0	4.16115	0	4.07302	12.5188	12.6262	9.20175	9.21584	7.14399	9.05333
Threonic acid	0.00425085	0.213517	2.04357	3.15691	1.99116	2.96563	1.85787	3.11236	4.50276	4.07304	13.9378	13.4858	15.7544	19.0954
O-phosphonothreonine	8.74651e-05	0.215603	0	0.118632	0.16765	0	0	0.184921	0.327752	0.465418	0.407121	0.382272	0.286557	0.316389
Purine riboside	0.000269641	0.23707	0	0.58562	0	0.601785	0	0.585355	1.5873	1.51192	1.17074	1.27793	0.847257	1.08263
fructose-6-phosphate	0.000240481	0.249396	1.49765	1.5747	1.79029	1.70919	1.66987	0	4.83052	6.98059	7.9248	5.5046	3.33508	4.47106
caffeic acid	2.03765e-06	0.259758	21.5758	17.7171	19.7918	16.6232	18.4917	16.4096	79.4367	77.9515	78.5991	80.6791	49.8798	59.2706
quinic acid	0.00187388	0.278348	18.7779	18.924	18.4448	18.5389	18.0077	18.259	51.5017	52.2784	46.9028	44.9081	91.2989	111.72
adenine	2.29572e-07	0.281959	5.27951	4.69211	4.80995	4.41608	4.80766	4.46223	19.7335	14.48	17.7211	17.3769	13.4437	18.2082
ribose-5-phosphate	0.000244246	0.29083	0.554653	0.417218	0.545922	0.410483	0.510953	0.380749	2.27105	1.77501	1.79074	1.76476	1.26739	0.827359
azelaic acid	7.02344e-07	0.297413	1.42346	1.53984	1.43465	1.44673	1.35446	1.31081	4.58886	4.96195	5.65771	5.4537	4.29367	3.65734
1,5-Anhydroglucitol	0.000417847	0.302618	1.01517	0	0.952689	0.856259	0.856204	0	2.39596	2.29105	2.37021	2.2182	1.28223	1.60394
uridine	7.13867e-06	0.308654	5.49146	3.93021	4.18222	3.73681	3.80746	3.4376	16.0222	15.1559	14.2665	12.042	8.91229	13.2558
5-Methylresorcinol	0.00347933	0.324757	0.0498911	0.0960907	0.0613885	0.0847081	0.0426073	0.0775819	0.22053	0.308209	0.272147	0.26289	0.123345	0.0823435
N-Acetyl-beta-D-mannosamine	4.75212e-05	0.347766	0.394306	0.310402	0.310906	0.289338	0.285074	0.350743	1.09379	1.15359	0.981314	0.995431	0.578991	0.777557
adenosine	0.0109046	0.349361	25.7652	23.0079	24.5067	22.655	23.144	21.4742	68.7423	87.3819	81.4545	0	70.7079	94.0278
4-aminobutyric acid	4.02914e-08	0.371197	188.559	182.224	186.37	173.284	182.077	176.449	488.816	496.551	523.418	535.715	392.409	496.748
Galactonic acid	2.40861e-05	0.375177	3.24599	3.42804	3.13949	3.26129	3.04656	3.29319	10.4259	10.0777	9.14825	9.14908	5.8372	7.1095
shikimic acid	1.19211e-07	0.397853	30.8656	31.1361	30.0607	29.9889	29.0292	29.7375	73.3563	74.4877	72.4201	71.4159	70.1211	92.683
4-hydroxybutyrate	5.0138e-05	0.401722	0.113337	0.107017	0.0943352	0.116198	0.101223	0.115797	0.209822	0.205621	0.341598	0.306856	0.240301	0.308625
Ethanolamine	2.40928e-06	0.403135	190.765	163.073	193.758	154.608	185.938	158.537	489.347	478.601	433.732	429.751	311.749	453.168
trehalose-6-phosphate	1.20787e-06	0.407504	1.22511	0.963596	1.05885	0.964813	1.04772	0.955905	2.78422	2.68072	2.23075	3.03166	2.16822	2.35825
Nicotianamine	0.00204764	0.409326	2.53753	1.13275	2.19309	1.08067	2.03258	1.0303	5.3148	4.84471	4.51759	3.15039	1.96101	4.65878
glycocyamine	5.83422e-05	0.410639	54.0546	58.6958	53.4991	56.6048	52.7068	57.6752	161.862	168.423	139.749	140.719	97.9519	102.801
2-amino-2-methylpropane-1,3-diol	6.32501e-05	0.414328	0.464988	0.464966	0.442581	0.452316	0.437531	0.402926	0.82171	0.961721	1.30113	0.86874	1.08717	1.39237
guanosine	4.925e-05	0.429465	3.54327	3.50526	3.22831	3.37435	3.08849	3.28607	8.34313	8.75341	7.42935	6.06361	5.9859	10.0542
epsilon-Caprolactam	0.00336868	0.439037	0.121836	0.129738	0.14375	0.152441	0.121895	0.137449	0.334891	0.439804	0.304131	0.378994	0.257692	0.12285
Allantoic acid	0.000372018	0.469314	5.47389	5.98583	5.54038	5.72013	5.4828	5.80488	15.0148	14.938	12.9661	12.6648	8.58855	8.29084
1,3-diaminopropane	0.00632819	0.471714	12.354	7.45023	12.0147	7.26462	11.6273	7.28396	18.9435	17.479	20.1416	18.9086	13.0374	34.4349
2'-deoxyadenosine	0.000197634	0.479605	7.95456	6.25809	7.06532	5.97996	6.54723	5.85129	17.7344	16.8511	12.7413	12.7424	9.74481	12.8717
Melezitose	0.00181173	0.488787	4.94148	5.11157	4.65107	4.69005	4.37523	4.28645	13.9602	10.69	8.05819	9.81309	5.42615	9.45126
2'-deoxyguanosine	0.00368842	0.489063	7.82726	6.30253	7.0679	6.35509	0	6.06145	14.3556	14.6572	10.4075	9.61913	8.36025	11.3322
urea	0.0125244	0.501766	31.3534	24.7823	30.243	23.2549	29.4308	23.3444	64.2122	58.2306	42.4412	43.6182	26.8241	88.3484
Synephrine	3.62339e-05	0.511715	1.3251	1.17074	1.29959	1.14346	1.23905	1.12165	2.43613	2.8133	2.66933	2.40253	1.67493	2.26875
D-alanyl-D-alanine	0.000260982	0.520376	8.512	8.00691	8.00586	6.86112	8.70664	6.9396	18.055	17.4184	11.5462	12.9495	12.263	18.1489
trehalose	0.00872222	0.5253	19.1824	19.0284	17.8133	15.3743	17.3525	17.1625	46.7989	50.3072	25.9253	22.2494	25.6229	30.7208
nicotinic acid	2.4345e-06	0.528695	4.09699	4.49122	3.97002	4.17055	3.88487	4.19915	8.57484	8.78172	7.88934	8.02239	6.21555	7.44831
maltotriose	0.000695674	0.532638	5.05712	4.82294	4.46427	5.07108	4.22528	4.75975	10.5287	11.6146	8.92145	9.10614	5.94968	7.19972
hydrocinnamic acid	2.41245e-05	0.544197	0.180545	0.181058	0.152199	0.197716	0.159728	0.178589	0.39214	0.32504	0.339325	0.307201	0.251115	0.314322
2,6-Diaminopimelic acid	0.00725335	0.544707	0.6627	0.526594	0.725292	0.608892	0.710084	0.629425	0.98955	0.959465	1.09349	0.937844	1.16205	1.94948
Digalacturonic acid	0.000443373	0.569098	43.774	40.767	41.2343	39.2337	39.6508	38.8913	86.0627	83.1214	75.8745	74.186	47.319	61.3959
Melatonin	0.00399245	0.583295	1.60742	1.2336	1.39441	1.03677	1.36491	1.10462	2.8464	2.80793	2.32176	2.12434	1.40634	1.76564
Galactinol	4.36805e-06	0.585471	248.235	243.308	236.288	235.877	238.132	237.484	392.292	391.443	373.827	502.048	395.46	403.336
oxalic acid	0.0121848	0.610022	158.652	242.035	164.285	238.148	152.056	230.99	327.441	329.47	452.336	379.016	273.025	183.177
4-nitrophenol	0.00403656	0.618536	0.22568	0.214605	0.165547	0.221851	0.205801	0.185062	0.276692	0.32828	0.281216	0.471192	0.255446	0.357223
D-Glyceric acid	1.00783e-05	0.618766	7.1758	9.42567	7.24618	9.03789	6.97407	9.03245	12.9007	13.2381	14.2898	13.9567	11.4071	13.2231
malonic acid	0.00873841	0.621742	1.93244	2.21938	1.90874	2.11393	1.82081	2.10049	3.18164	3.31812	2.24979	2.20675	4.43146	4.06692
Gluconic lactone	0.00717485	0.639985	8.85987	8.34511	8.1109	8.20952	7.42214	8.01791	15.7838	16.932	12.6507	13.0422	8.51685	9.58484
cycloleucine	0.000457208	0.645739	6.33543	6.59418	4.2299	6.60418	3.40395	5.85541	8.44933	9.18913	8.4198	9.00616	8.21485	7.86063
4-Hydroxybenzoic acid	0.00600435	0.647039	0.627157	0.709848	0.5321	0.675006	0.534914	0.656013	1.18706	1.28309	0.869863	0.840739	0.678585	0.913167
glutamic acid	5.99815e-06	0.666502	23.4889	25.7056	23.067	24.104	22.5098	21.6189	33.3198	35.1382	39.2669	34.6779	30.8038	37.5866
thymine	0.000223818	0.669933	10.9784	12.5905	10.717	12.241	10.095	12.292	19.0587	20.1822	16.5937	16.7416	13.7446	16.546
6-Hydroxynicotinic acid	0.00380416	0.677713	4.49258	5.16721	4.47249	4.968	4.24738	4.88389	8.41574	8.65733	7.22042	6.42611	5.09629	5.84117
Adipamide	0.000299371	0.721123	0.939276	1.00113	0.848024	0.941309	0.807357	0.932357	1.23153	1.454	1.27417	1.26883	1.01903	1.33706
phosphate	0.000305703	0.747571	314.985	346.382	308.064	335.64	300.974	340.934	407.007	466.685	487.853	469.635	395.338	377.888
oxoproline	0.000938404	0.771954	378.204	411.568	371.1	389.079	358.77	393.816	461.985	503.209	481.047	478.847	450.067	607.582
Aconitic Acid	0.0123047	0.780771	0.329998	0.302935	0.349614	0.319377	0.298748	0.397547	0.433093	0.492528	0.475196	0.446497	0.402971	0.309004
4-Vinylphenol dimer	0.000409876	0.822672	1.79088	1.95702	1.67312	1.63374	1.62638	1.85856	2.10457	2.07286	2.17778	2.20097	1.95721	2.29816
2-amino-3-(4-hydroxyphenyl)propanoic acid	0.00157067	1.26169	0.138387	0.174815	0.174615	0.159486	0.151662	0.167992	0.128673	0.149504	0.12672	0.129404	0.11166	0.120438
leucine	0.00476094	1.27095	343.593	325.543	356.21	301.093	346.692	308.664	310.056	283.43	264.385	278.477	191.181	231.771
N-Acetyl-L-glutamic acid	0.00923988	1.35349	0.215632	0.152243	0.181598	0.179322	0.198701	0.152269	0.155932	0.154508	0.125333	0.120807	0.0910767	0.15011
Levoglucosan	0.000701165	1.40439	329.88	313.336	361.86	302.1	353.36	307.043	267.828	246.462	271.359	228.837	158.976	227.56
Acetol	0.00316446	1.41278	1.45123	1.27032	1.50155	1.52417	1.34805	1.34497	1.25951	1.2983	0.931467	0.956694	0.67584	0.852444
alanine	7.57165e-07	1.41841	280.853	263.746	272.571	258.173	262.086	257.842	200.184	189.895	178.659	170.919	175.352	209.683
iminodiacetic acid	5.83596e-05	1.42578	1.19819	1.31507	1.25395	1.31286	1.19466	1.38645	0.796954	0.984163	0.819918	0.814481	0.862376	1.09544
glycine	2.46287e-06	1.43135	120.964	121.641	120.645	116.612	116.998	117.794	89.495	86.8219	75.3585	75.4454	75.8412	96.326
stearic acid	0.000457641	1.43937	2.20684	1.73574	2.01279	1.81861	2.24456	1.79569	1.17808	1.46853	1.15707	1.62177	1.48478	1.29768
inosine	0.000616365	1.44029	2.77203	2.5765	2.55346	2.58325	2.58484	2.47781	1.94645	2.24073	1.46661	1.35922	1.57732	2.20461
beta-Alanine	1.60338e-06	1.44232	10.2194	10.506	10.1385	10.114	9.59001	10.0884	6.2459	6.49345	7.55213	7.42363	6.4343	7.90523
3-Cyanoalanine	3.71657e-05	1.44919	53.3798	59.2797	52.1082	56.6333	51.7163	58.6236	30.9305	35.0328	36.8254	39.5109	41.6027	45.0119
lactic acid	2.32074e-05	1.48433	9.80279	11.3242	9.57885	10.8846	9.55867	11.3048	7.18006	7.35084	5.63494	6.89667	7.24636	7.76673
myo-inositol	0.0148176	1.51921	258.459	160.125	254.569	153.859	251.317	155.631	116.373	116.392	123.66	136.357	142.53	176.926
5-Methoxytryptamine	5.75218e-05	1.52711	49.132	56.627	43.5239	54.9783	46.9327	51.4851	32.4933	39.3415	31.6452	36.4627	29.0769	29.1837
cytidine-monophosphate degr prod	4.62707e-05	1.53202	0.794775	0.826413	0.71289	0.766186	0.63479	0.708786	0.382694	0.466065	0.454923	0.528887	0.521995	0.546084
phenylalanine	9.19807e-05	1.57767	68.8794	61.8872	68.0076	58.6486	65.5067	59.9879	48.4595	46.7825	43.5002	42.5512	27.7857	33.631
Gallic acid	1.98374e-06	1.58232	1.91057	2.28027	1.95575	2.18355	1.94461	2.1714	1.10186	1.3643	1.312	1.29202	1.40219	1.39338
proline	2.79986e-05	1.63413	144.265	137.25	148.906	127.451	143.338	131.903	107.278	96.9842	82.8604	83.3047	59.3103	80.0814
serine	4.88485e-08	1.7226	591.209	589.11	587.348	561.521	569.718	572.504	371.222	370.695	304.535	290.043	306.968	371.747
tryptophan	0.00163224	1.75034	20.4387	25.3942	19.5322	24.4528	18.8357	24.8108	16.9964	17.1151	13.3558	14.4765	8.33592	5.97103
prostaglandin A2	0.0065766	1.85166	0.463744	0.349324	0.418408	0.316099	0.406005	0.323895	0.313434	0.261179	0	0.25688	0.174066	0.224404
D-erythro-sphingosine	4.45262e-07	1.94199	12.6214	14.3306	14.9993	13.8676	14.0566	14.1704	8.60709	7.57576	8.01922	6.58898	5.13212	7.35509
threonine	6.9904e-09	1.97651	119.649	118.139	119.181	112.451	115.539	114.207	67.2669	67.1501	57.5367	55.9422	47.7143	58.1278
ornithine	0.000929106	1.97918	14.0935	10.0595	13.0952	8.81169	11.6469	8.37416	7.85152	7.04703	5.50636	5.24585	3.0844	4.65292
creatine degr	0.00025244	2.01122	14.2437	19.2573	13.4555	20.6976	14.7695	21.446	8.69073	10.454	6.78963	10.3179	7.5634	7.82945
norvaline	0.000719506	2.05607	10.5616	10.3885	10.1498	10.2698	14.5191	6.65514	4.50929	6.56832	6.09576	4.09625	3.82523	5.32422
Isoleucine	1.21275e-08	2.06391	158.447	149.159	161.951	142.133	155.959	144.729	83.7048	77.7635	75.8765	75.2506	59.3146	70.1521
O-Phosphoserine	0.00256636	2.06562	8.75715	10.3924	6.01745	12.271	5.64421	11.0303	3.81972	5.69433	4.78619	4.80798	3.72747	3.36104
noradrenaline	0.00299873	2.11463	6.57319	10.1424	5.56354	9.63056	6.09911	9.90595	6.29935	2.86512	4.33265	4.51796	1.91215	2.73142
Pipecolinic acid	4.50687e-06	2.17017	5.15485	4.79794	4.91699	4.70337	4.83498	4.95049	3.13218	3.13218	2.03237	2.04312	1.60373	1.58466
valine	4.65534e-08	2.1706	294.065	263.571	295.092	249.646	277.276	254.155	144.071	134.621	127.115	119.26	100.161	127.469
Citramalic acid	1.30386e-08	2.17136	0.552676	0.575393	0.535637	0.552773	0.543135	0.567256	0.288935	0.265851	0.238805	0.179739	0.268342	0.290489
N-methylaniline	2.22583e-07	2.22847	0.7641	0.693111	0.733767	0.594987	0.724599	0.619443	0.32791	0.315384	0.282714	0.290367	0.273203	0.363716
3-hydroxybenzoic acid	0.0120417	2.24562	0.74184	0.538267	0.759469	0.512413	0.760343	0.511992	0.47577	0.124905	0.0944056	0	0.357535	0.650402
3-Methylamino-1,2-propanediol	0.000395899	2.27372	1.44722	1.83236	1.19531	1.53386	1.44539	1.48734	0.724922	0	0.758355	0.932601	0.664421	0.852223
Pyruvic acid	2.97187e-07	2.3906	2.58969	2.8295	2.6172	2.75449	2.48929	2.73718	0.894118	1.31675	0.72161	1.01699	1.24147	1.5092
O-acetylserine	0.00726723	2.5561	0.213907	0.163568	0.200228	0.17205	0.200382	0.196884	0.158064	0	0	0	0.129178	0.161497
methionine	0.000947456	2.58957	40.4329	41.5373	40.2283	39.3761	39.2892	40.1237	0	29.5594	28.0996	0	19.0397	16.362
Cysteinylglycine	0.000727817	2.67807	1.76802	1.3605	1.54059	1.33555	1.6552	1.35923	1.01643	0	0.829962	0.714702	0	0.806665
Aminomalonic acid	0.000442814	2.70711	0.559563	0.592438	0.611055	0.571381	0.578356	0.571666	0.269579	0.399425	0	0	0.264688	0.353458
lysine	1.44467e-07	3.05082	28.1164	25.2589	27.1792	23.9667	26.6841	24.2771	7.27929	6.27061	10.9304	12.1342	4.7844	9.56522
D-Talose	1.4489e-06	3.05546	51.278	49.4748	49.9068	47.4232	48.8342	48.3142	12.5724	29.4994	9.10485	15.4908	9.08945	20.8672
alpha-ketoisocaproic acid	9.2656e-08	3.09293	0.250151	0.294658	0.258579	0.289205	0.215334	0.254677	0.0798112	0.108669	0.0770854	0.0884014	0.0698009	0.0814493
alpha-Aminoadipic acid	0.00668468	3.70103	2.2719	2.0324	2.2568	0	2.10372	1.97378	0.580789	0.540783	0.411556	0.387008	0.954361	0
methionine sulfoxide	0.00338863	3.87497	1.61784	0.902009	1.55416	1.36918	1.47247	1.02248	0	0	0	0	0.748192	1.30037
8-Aminocaprylic acid	0.00988109	4.16308	0.288028	0.235463	0.257905	0.198194	0	0.198258	0.0775077	0.109884	0	0.0955353	0	0
ferulic acid	3.28215e-07	4.20639	3.90816	4.40885	3.70294	4.16348	3.62614	4.30382	1.50621	1.75509	0.681993	0.825993	0.49641	0.466869
fructose	0.00406044	4.31352	1.77399	2.15853	0	1.94855	1.67174	1.98933	0.250568	0.350228	0.46456	0.260709	0.316753	0.569327
Carbazole	0.000201224	4.77868	0.141101	0.164904	0.146319	0.253806	0.160767	0.150991	0	0.0829216	0	0	0.0674947	0.06259
Sedoheptulose	2.59216e-08	5.26712	1175.75	1000.25	1147.02	950.115	1109.66	967.458	307.304	302.026	207.127	198.986	79.1838	111.014
2,3-Dimethylsuccinic acid	0.000266461	7.0465	0.0827223	0.091867	0.0838969	0.0598925	0.0927295	0.0988163	0	0	0	0	0	0.0723657
ribose	0.00133349	9.1642	0	158.693	162.326	150.616	156.691	152.756	8.76698	18.389	5.21299	6.408	17.7402	28.7147
Threitol	0.000855997	17.6677	33.5778	31.7058	33.5081	30.3024	0	30.4944	1.88739	1.51899	1.49605	1.47708	1.14517	1.50813
mucic acid	2.29597e-14	34.6492	167.14	175.38	161.008	168.156	158.153	168.09	5.74756	6.91986	4.97274	4.60926	3.14281	3.40864
D-Arabitol	0.000568882	158.711	78.6951	80.6997	77.6174	76.6189	75.8242	0	0.496718	0.413474	0.285721	0.418901	0.313142	0.525916
2-Deoxy-D-galactose	0.000572014	/	0.365888	0.369993	0	0.34596	0.356294	0.317433	0	0	0	0	0	0
1-Aminocyclopropanecarboxylic acid	0.00386064	/	0.0195133	0	0.0441292	0.016216	0.0268669	0.0361594	0	0	0	0	0	0
