# Supplementary material for: Comparative Metabolome and Transcriptome Analyses Reveal Molecular Mechanisms Involved in the Responses of Two Carex rigescens Varieties to Salt Stress
Source: Plants (Basel). 2024 Oct 25;13(21):2984. doi: 10.3390/plants13212984 (PMC11548242; doi:10.3390/plants13212984)
Supplement: Supplementary file 1 [file plants-13-02984-s001.zip › plants-3194334-supplementary/Table S3.xlsx]

## Sheet: Sheet1
Variety	Gene	Gene_number	Sense Primer	Anti-sense Primer
Lvping NO.1	PAL	Cluster-44256.103505	ACACCGTGACCCAAGTGGCTAA	TCCTGGCGACACGACATTCTCT
	AOC3	Cluster-44256.77122	ACCGCCTTAATGATTGTCCGACTG	ACTCGCCTTCGCTGGTCTCTT
	CCoAOMT	Cluster-44256.128551	GGTCTTCACTGGTTACTCCCTCCTT	TCAAGCGATACGGCGGCAAAG
	COMT	Cluster-44256.106300	ACTCCACCGCCAACATCAACAAG	GCATCGCATCTGAAGACCAACAATC
	GLYA	Cluster-39485.1	ACCACACTCACCAACAACATTCACA	TGCTGGTTGCCGCCGTAGTA
	ILVA	Cluster-23916.0	CCATTGTTGCGGTGCCTGTGA	CGAGTCGGTTGCTGAGGTTGATAG
	SDS	Cluster-11416.1	GGCAGCATCCGCATCAGATACAA	CCGTCCCTGGCAAGATAAGAAACC
	ILVG	Cluster-79854.0	CCGCAAGGAGTGGTTCAACAAGAT	ATGGCAGCAGGTAGACCGTAGC
	ILVD	Cluster-64707.0	CTCGCCTGTGATGTATTGACCGTAG	GGTTGGTATCTCGTCCGTCTGGTA
Lvping NO.2	GOT2	Cluster-95529.142363	CCTCCTCTCAGTCATCAGTCCATCC	CTTGCCAGCATCGTCACGGTAG
	TAT	Cluster-95529.84145	AAGTGGCTGGATCTGATGTAATGGC	AGGTTGGCGGCTTGGTTGGA
	AOC3	Cluster-95529.145763	ATCACACCACCACCAACACAACTC	GAAGAAGTCCGAAGGCGAGATATGC
	GOT1	Cluster-95529.145891	GGCGAGATGTGACGAACGATGG	GACGACGGAACTCCAGGAACCA
	PAAH	Cluster-103847.0	CGATCAAGTCGCACCGAAACATAC	CGCCACGCTCAATCATACGAACA
	CM	Cluster-95529.150865	GAGGACGGTTCTGATGACGAGGA	GAGAATAGTGAGCATGGCGTAGGC
	GLYA	Cluster-95529.98802	CGCTTCCAAGTGCCTCAATGACA	CCCACCTCACCTTTCCTCTCTATGT
	LTAE	Cluster-20376.0	CCGTCTCAGAACCTCCTCCTCATT	CACCATCAGTCTATGCCTGTCCAAG
	eIF-4α		CTCACGGGTTGGAGCGAGAA	CAGCAGAGAGGCATAGTCCCC
